# Supplementary material for: Potential of Essential Oils from Different Mint Species Against Multidrug-Resistant Escherichia coli Strains Isolated from Clinical Cases in Poultry
Source: Int J Mol Sci. 2025 Nov 21;26(23):11263. doi: 10.3390/ijms262311263 (PMC12691715; doi:10.3390/ijms262311263)
Supplement: Supplementary file 1 [file ijms-26-11263-s001.zip]

Archive with 1 entries (1 files):
- ijms-3942222-supplementary.pdf
